# Supplementary material for: Integrin α10-Antibodies Reduce Glioblastoma Tumor Growth and Cell Migration
Source: Cancers (Basel). 2021 Mar 9;13(5):1184. doi: 10.3390/cancers13051184 (PMC7980568; doi:10.3390/cancers13051184)
Supplement: Supplementary file 1 [file cancers-13-01184-s001.zip]

Archive with 4 entries (4 files):
- Movies/Video S1 Th301 human isotype control.mp4
- Movies/Video S2 Th101 human integrin a10 antibody.mp4
- Movies/Video S3 IgG2a mouse isotype control.mp4
- Movies/Video S4 mAba10 mouse integrin a10 antibody.mp4
